# Supplementary material for: Prediction of coronary heart disease incidence in a general male population by circulating non-coding small RNA sRNY1-5p in a nested case–control study
Source: Sci Rep. 2021 Jan 19;11:1837. doi: 10.1038/s41598-021-81221-8 (PMC7815790; doi:10.1038/s41598-021-81221-8)
Supplement: Supplementary file 1 — Supplementary Information 1. [file 41598_2021_81221_MOESM1_ESM.xlsx]

## Sheet: Suppl. T1. Quantifi. serum RNA 
Supplemental Table 1: Quantification of serum RNA
Sample ID	Status (n)	Date of extraction	Conc. (ng/uL)	A260/280	A260/230
10	Control (1)	30 & 31 /10/2017	11.4	1.46	0.51
48	Case (1)	30 & 31 /10/2017	10.7	1.44	0.53
76	Case (2)	06 & 07 /11/2017	9.3	1.54	0.36
80	Case (3)	06 & 07 /11/2017	10.6	1.55	0.48
89	Case (4)	06 & 07 /11/2017	11.2	1.54	0.5
109	Case (5)	06 & 07 /11/2017	16.6	1.53	0.55
116	Case (6)	06 & 07 /11/2017	12.4	1.51	0.47
123	Case (7)	06 & 07 /11/2017	13.2	1.52	0.5
141	Control (2)	06 & 07 /11/2017	14.5	1.52	0.53
157	Case (8)	06 & 07 /11/2017	13.6	1.52	0.5
170	Control (3)	08 & 09 /11/2017	11.8	1.53	0.45
182	Control (4)	08 & 09 /11/2017	12.6	1.52	0.43
196	Case (9)	08 & 09 /11/2017	12.7	1.55	0.45
233	Case (10)	08 & 09 /11/2017	16.5	1.59	0.48
239	Case (11)	08 & 09 /11/2017	15.9	1.48	0.49
243	Control (5)	08 & 09 /11/2017	14.9	1.52	0.53
244	Case (12)	08 & 09 /11/2017	14.7	1.54	0.53
258	Control (6)	09 & 10 /11/2017	14.3	1.6	0.46
263	Control (7)	09 & 10 /11/2017	12.8	1.45	0.52
289	Control (8)	09 & 10 /11/2017	17	1.56	0.5
304	Control (9)	09 & 10 /11/2017	12.6	1.57	0.48
391	Case (13)	13 & 14 /11/2017	13.9	1.45	0.47
392	Case (14)	14 & 15 /11/2017	14.6	1.6	0.52
410	Case (15)	14 & 15 /11/2017	15.2	1.5	0.34
411	Case (16)	14 & 15 /11/2017	15.7	1.52	0.62
413	Control (10)	14 & 15 /11/2017	15.3	1.56	0.63
417	Control (11)	14 & 15 /11/2017	13.4	1.62	0.58
423	Case (17)	14 & 15 /11/2017	17	1.48	0.53
443	Control (12)	15 & 16 /11/2017	14.1	1.55	0.54
449	Case (18)	15 & 16 /11/2017	9.7	1.68	0.41
450	Case (19)	15 & 16 /11/2017	13.4	1.55	0.54
452	Control (13)	15 & 16 /11/2017	13.1	1.64	0.4
459	Control (14)	15 & 16 /11/2017	10.8	1.6	0.48
461	Case (20)	15 & 16 /11/2017	13.1	1.58	0.52
472	Case (21)	15 & 16 /11/2017	12.1	1.57	0.55
481	Case (22)	16 & 17 /11/2017	13.7	1.61	0.57
497	Control (15)	16 & 17 /11/2017	12.6	1.52	0.35
509	Case (23)	16 & 17 /11/2017	19.7	1.5	0.4
523	Control (16)	16 & 17 /11/2017	14.6	1.49	0.35
527	Case (24)	16 & 17 /11/2017	13.4	1.54	0.32
536	Control (17)	16 & 17 /11/2017	15.6	1.51	0.52
555	Case (25)	20 & 21 /11/2017	14.3	1.49	0.47
608	Case (26)	20 & 21 /11/2017	11.7	1.51	0.56
623	Case (27)	22 & 23 /11/2017	12.1	1.45	0.49
627	Control (18)	22 & 23 /11/2017	8.7	1.54	0.5
637	Control (19)	22 & 23 /11/2017	12.4	1.51	0.47
647	Control (20)	22 & 23 /11/2017	11.6	1.41	0.56
684	Control (21)	22 & 23 /11/2017	12	1.54
705	Control (22)	23 & 24 /11/2017	12.8	1.58	0.66
709	Control (23)	23 & 24 /11/2017	12.3	1.63	0.64
712	Case (28)	23 & 24 /11/2017	10.5	1.63	0.6
725	Control (24)	23 & 24 /11/2017	15.7	1.59	0.36
728	Case (29)	23 & 24 /11/2017	16.6	1.55	0.51
731	Control (25)	23 & 24 /11/2017	11.7	1.56	0.59
736	Control (26)	23 & 24 /11/2017	10.6	1.62	0.62
753	Case (30)	27 & 28 /11/2017	13	1.55	0.69
772	Control (27)	27 & 28 /11/2017	11.1	1.52	0.66
773	Case (31)	27 & 28 /11/2017	11.8	1.55	0.62
779	Control (28)	27 & 28 /11/2017	9.8	1.64	0.7
784	Control (29)	27 & 28 /11/2017	13.1	1.56	0.65
807	Control (30)	27 & 28 /11/2017	12.3	1.58	0.68
