# Supplementary material for: Prediction of coronary heart disease incidence in a general male population by circulating non-coding small RNA sRNY1-5p in a nested case–control study
Source: Sci Rep. 2021 Jan 19;11:1837. doi: 10.1038/s41598-021-81221-8 (PMC7815790; doi:10.1038/s41598-021-81221-8)
Supplement: Supplementary file 2 — Supplementary Information 2. [file 41598_2021_81221_MOESM2_ESM.xlsx]

## Sheet: Suppl. 2. cel-miR39 RT-qPCR
Supplemental Table 2.Quantification of cel-miR39 by RT-qPCR
Sample ID	Status (n)	Target	Cт Mean	Cт SD
10	Control (1)	cel-miR_39	33.7258	0.0697493
48	Case (1)	cel-miR-39	34.4366	0.0025895
76	Case (2)	cel-miR-39	35.0119	0.600166
80	Case (3)	cel-miR_39	35.3111	0.634973
89	Case (4)	cel-miR-39	35.0026	0.018283
109	Case (5)	cel-miR-39	35.8135	1.60178
116	Case (6)	cel-miR_39	34.1956	0.386564
123	Case (7)	cel-miR-39	35.5389	0.0216574
141	Control (2)	cel-miR-39	34.7923	0.861976
157	Case (8)	cel-miR-39	35.7629	0.197278
170	Control (3)	cel-miR-39	33.8442	0.0896615
182	Control (4)	cel-miR-39	35.3556	0.947415
196	Case (9)	cel-miR_39	33.9065	0.00400833
233	Case (10)	cel-miR_39	35.627	0.350503
239	Case (11)	cel-miR-39	34.8415	0.104611
243	Control (5)	cel-miR-39	35.6053	0.020306
244	Case (12)	cel-miR-39	34.579	0.614667
258	Control (6)	cel-miR-39	35.0137	0.0207403
263	Control (7)	cel-miR-39	35.0703	0.253011
289	Control (8)	cel-miR-39	35.6152	1.21497
304	Control (9)	cel-miR-39	35.0435	0.468082
391	Case (13)	cel-miR-39	34.5119	0.976062
392	Case (14)	cel-miR-39	34.8864	0.17064
410	Case (15)	cel-miR-39	34.8459	0.0789296
411	Case (16)	cel-miR-39	35.607	0.566421
413	Control (10)	cel-miR-39	34.7503	0.410714
417	Control (11)	cel-miR-39	34.5468	0.072061
423	Case (17)	cel-miR-39	35.087	0.696298
443	Control (12)	cel-miR-39	34.6513	0.196217
449	Case (18)	cel-miR-39	34.1396	0.165553
450	Case (19)	cel-miR-39	35.3112	0.658802
452	Control (13)	cel-miR-39	35.542	0.286992
459	Control (14)	cel-miR-39	34.4994	0.108303
461	Case (20)	cel-miR-39	34.8838	0.411906
472	Case (21)	cel-miR-39	34.7737	0.152557
481	Case (22)	cel-miR-39	35.5393	0.037947
497	Control (15)	cel-miR-39	33.785	0.224995
509	Case (23)	cel-miR-39	35.6964	0.0771375
523	Control (16)	cel-miR-39	35.3523	0.00887983
527	Case (24)	cel-miR-39	35.114	0.322444
536	Control (17)	cel-miR-39	34.3776	0.0911775
555	Case (25)	cel-miR-39	35.5383	0.0669602
608	Case (26)	cel-miR-39	35.8035	0.0279666
623	Case (27)	cel-miR-39	35.2312	0.049651
627	Control (18)	cel-miR-39	35.2491	0.795614
637	Control (19)	cel-miR-39	35.9037	0.0423492
647	Control (20)	cel-miR-39	35.7507	0.0897586
684	Control (21)	cel-miR-39	33.4352	0.684406
705	Control (22)	cel-miR-39	34.6247	0.114294
709	Control (23)	cel-miR-39	34.535	0.137074
712	Case (28)	cel-miR-39	33.673	0.091137
725	Control (24)	cel-miR-39	34.1423	0.710972
728	Case (29)	cel-miR-39	34.8638	0.165367
731	Control (25)	cel-miR-39	33.7047	0.0419985
736	Control (26)	cel-miR-39	33.9686	0.247539
753	Case (30)	cel-miR-39	34.7614	0.239753
772	Control (27)	cel-miR-39	33.0567	0.281867
773	Case (31)	cel-miR-39	35.0664	0.289064
779	Control (28)	cel-miR-39	34.3124	0.00227391
784	Control (29)	cel-miR-39	34.9887	0.392256
807	Control (30)	cel-miR-39	34.4793	0.644044
