# Supplementary material for: Prediction of coronary heart disease incidence in a general male population by circulating non-coding small RNA sRNY1-5p in a nested case–control study
Source: Sci Rep. 2021 Jan 19;11:1837. doi: 10.1038/s41598-021-81221-8 (PMC7815790; doi:10.1038/s41598-021-81221-8)
Supplement: Supplementary file 3 — Supplementary Information 3. [file 41598_2021_81221_MOESM3_ESM.xlsx]

## Sheet: Suppl. 3. sRNY1-5p RT-qPCR
Supplemental Table 3. Quantification of s-RNY1-5p molecules per mL by RT-qPCR
Sample ID	Status (n)	Target	Cт Mean	Cт SD	Quantity (molecules / 16µL)	Mean Quantity (molecule / 16 µL)	Mean quantity (molecule / mL)
10	Control (1)	sRNY1-5p	30.0916	0.0112225	8603336	8563090	535.193
48	Case (1)	sRNY1-5p	27.4074	0.0809967	41172328	42012212	2625.76
76	Case (2)	sRNY1-5p	29.9804	0.0165297	9209452	9146139	571.634
80	Case (3)	sRNY1-5p	28.1393	0.0690129	26206008	27229530	1701.85
89	Case (4)	sRNY1-5p	28.1534	0.0245756	26658512	26990018	1686.88
109	Case (5)	sRNY1-5p	29.6766	0.023466	10841930	10949532	684.346
116	Case (6)	sRNY1-5p	28.9994	0.0137554	16257816	16352012	1022
123	Case (7)	sRNY1-5p	30.8905	0.0505934	5353909	5.33666e+06	333.542
141	Control (2)	sRNY1-5p	29.9553	0.161505	9932840	9304472	581.529
157	Case (8)	sRNY1-5p	29.9647	0.0507772	9037201	9233522	577.095
170	Control (3)	sRNY1-5p	30.6221	0.0910331	6.02025e+06	6258744	391.171
182	Control (4)	sRNY1-5p	33.8798	0.0431988	957052	975741	60.9838
196	Case (9)	sRNY1-5p	28.4825	0.0240675	21120226	21339756	1333.73
233	Case (10)	sRNY1-5p	28.6927	0.0407455	19122652	18795328	1174.71
239	Case (11)	sRNY1-5p	29.7083	0.105684	10640423	10180816	636.301
243	Control (5)	sRNY1-5p	30.8302	0.00802931	5.15218e+06	5.16186e+06	322.616
244	Case (12)	sRNY1-5p	29.7095	0.0101773	10207937	10163722	635.233
258	Control (6)	sRNY1-5p	30.2134	0.109021	7153323	7502707	468.919
263	Control (7)	sRNY1-5p	27.9588	0.017757	29064118	29286406	1830.4
289	Control (8)	sRNY1-5p	28.2602	0.00404205	24366368	24408540	1525.53
304	Control (9)	sRNY1-5p	29.5835	0.0400159	11157160	10969544	685.596
391	Case (13)	sRNY1-5p	29.4084	0.043006	12418485	12194340	762.146
392	Case (14)	sRNY1-5p	29.3788	0.00275269	15098861	15080347	942.522
410	Case (15)	sRNY1-5p	29.1844	0.0515513	17443450	17051472	1065.72
411	Case (16)	sRNY1-5p	29.4012	0.0558132	15243541	14873378	929.586
413	Control (10)	sRNY1-5p	30.003	0.0252638	10287802	10173178	635.824
417	Control (11)	sRNY1-5p	28.8218	0.0303242	21140616	21430436	1339.4
423	Case (17)	sRNY1-5p	29.1194	0.00381817	17731260	17761506	1110.09
443	Control (12)	sRNY1-5p	29.5864	0.138452	12437458	13254908	828.432
449	Case (18)	sRNY1-5p	28.3877	0.0274892	27833248	28178708	1761.17
450	Case (19)	sRNY1-5p	29.8788	0.0214915	10896172	11001622	687.601
452	Control (13)	sRNY1-5p	30.1776	0.0551942	8889801	9114115	569.632
459	Control (14)	sRNY1-5p	29.4841	0.0429224	13843404	14113553	882.097
461	Case (20)	sRNY1-5p	29.1527	0.014369	17503676	17392216	1087.01
472	Case (21)	sRNY1-5p	29.2312	0.0610745	17008402	16557498	1034.84
481	Case (22)	sRNY1-5p	29.0999	0.107692	17137122	18001064	1125.07
497	Control (15)	sRNY1-5p	30.9479	0.0336312	5.52171e+06	5.60579e+06	350.362
509	Case (23)	sRNY1-5p	30.3388	0.0901659	6.47675e+06	6755872	422.242
523	Control (16)	sRNY1-5p	28.9856	0.00662751	16181870	16231189	1014.45
527	Case (24)	sRNY1-5p	30.3039	0.126833	6514467	6916187	432.262
536	Control (17)	sRNY1-5p	30.5741	0.00796407	5.77366e+06	5794821	362.176
555	Case (25)	sRNY1-5p	30.7672	0.0573777	5.24913e+06	5114615	319.663
608	Case (26)	sRNY1-5p	30.7549	0.0570608	5.29058e+06	5155737	322.234
623	Case (27)	sRNY1-5p	30.2256	0.0555192	7.08169e+06	7266615	454.163
627	Control (18)	sRNY1-5p	31.197	0.00360372	3875824	3869431	241.839
637	Control (19)	sRNY1-5p	32.0699	0.10648	2895183	3.03855e+06	189.91
647	Control (20)	sRNY1-5p	31.4969	0.00858582	3.1981e+06	3185560	199.097
684	Control (21)	sRNY1-5p	29.8077	0.103042	11019421	11533268	720.829
705	Control (22)	sRNY1-5p	30.3051	0.00200821	8491313	8498698	531.169
709	Control (23)	sRNY1-5p	30.0719	0.034872	9655068	9802964	612.685
712	Case (28)	sRNY1-5p	30.0233	0.0461228	10301345	10099821	631.239
725	Control (24)	sRNY1-5p	30.1421	0.0669117	9121950	9393830	587.114
728	Case (29)	sRNY1-5p	31.2195	0.056528	4.7394e+06	4858198	303.637
731	Control (25)	sRNY1-5p	30.6324	0.100621	7265407	6962483	435.155
736	Control (26)	sRNY1-5p	31.0732	0.0753828	5487760	5.31449e+06	332.155
753	Case (30)	sRNY1-5p	30.0062	0.0271655	10324406	10204472	637.779
772	Control (27)	sRNY1-5p	30.8183	0.14355	5834260	6220091	388.756
773	Case (31)	sRNY1-5p	30.5683	0.103304	6.91804e+06	7241493	452.593
779	Control (28)	sRNY1-5p	29.9399	0.0346171	10468318	10627481	664.218
784	Control (29)	sRNY1-5p	31.7678	0.0173672	3.49867e+06	3.47257e+06	217.036
807	Control (30)	sRNY1-5p	31.5346	0.0575706	3906571	4006344	250.397
